# Supplementary material for: From the Atlantic Coast to Lake Tanganyika: Gill-Infecting Flatworms of Freshwater Pellonuline Clupeid Fishes in West and Central Africa, with Description of Eleven New Species and Key to Kapentagyrus (Monogenea, Dactylogyridae)
Source: Animals (Basel). 2021 Dec 16;11(12):3578. doi: 10.3390/ani11123578 (PMC8697917; doi:10.3390/ani11123578)
Supplement: Supplementary file 1 [file animals-11-03578-s001.zip]

Archive with 1 entries (1 files):
- animals-1465425-supplementary.xlsx
