# Supplementary material for: From the Atlantic Coast to Lake Tanganyika: Gill-Infecting Flatworms of Freshwater Pellonuline Clupeid Fishes in West and Central Africa, with Description of Eleven New Species and Key to Kapentagyrus (Monogenea, Dactylogyridae)
Source: Animals (Basel). 2021 Dec 16;11(12):3578. doi: 10.3390/ani11123578 (PMC8697917; doi:10.3390/ani11123578)
Supplement: Supplementary file 1 [file animals-11-03578-s001.zip › animals-1465425-supplementary.xlsx]

## Sheet: Haptor
Specimen ID	Parasite species	Host species	Accession number	Symbiotype/Parasymbiotype	Locality	Latitude	Longitude	DA total length	DA length to notch	DA inner root length	DA outer root length	DA point length	DB branch length	DB branch maximum width	VB length	VB width	HI	HV	HII	HIII	HIV	HVI	HVII	Haverage	VA total length	VA length to notch	VA inner root length	VA outer root length	VA point length
KA1	Kapentagyrus voreli	Odaxothrisssa ansorgii	RMCA_VERMES_43430	RMCA A0-048-P-1260	Lake Nguene	-0.18983	10.47233	37.5	28.92	NA	4.1	9.25	19.85	5.92	24.86	4.74	16.83	13.55	20.28	18.83	18.98	18.75	16.25	17.6386	37.3	27.7	17.9	NA	9.8
KA2	Kapentagyrus voreli	Odaxothrisssa ansorgii	RMCA_VERMES_43431	RMCA A1-070-P-0266	Aboun, Noya River	0.86667	9.85	38.9	27.9	16.57	6.4	10.29	23.88	7.25	23.5	5.81	14.16	16.5	14.95	18.06	15.73	17.5	16.87	16.2529	36.61	27	18.79	6.7	9.7
KA3	Kapentagyrus voreli	Odaxothrisssa ansorgii	KV.670	RMCA A0-048-P-1255	Lake Nguene	-0.18983	10.47233	38.05	28.1	17.9	5.4	9.6	21.8	6.3	23.7	9.1	16.45	17.09	18.38	18.41	17.65	NA	NA	17.596	35.2	27.3	17.6	5.3	9.6
KA4	Kapentagyrus voreli	Odaxothrisssa ansorgii	KV.671	RMCA A0-048-P-1255	Lake Nguene	-0.18983	10.47233	35.6	28.4	14.9	4.4	10.3	20.7	6.4	23.1	8.1	NA	NA	NA	NA	NA	NA	NA	NA	35.8	27	17	4.9	9.4
KA5	Kapentagyrus voreli	Odaxothrisssa ansorgii	UH 803	RMCA A0-048-P-1252	Lake Nguene	-0.18983	10.47233	37.1	25.32	15	5	NA	19.8	6.8	29.7	8.3	16.52	18.85	16.47	18.72	20.6	17.82	15.7	17.8114	36.4	27.8	19.19	6.8	9.3
KA6	Kapentagyrus voreli	Odaxothrisssa ansorgii	MB-A094487	RMCA A0-048-P-1256	Lake Nguene	-0.18983	10.47233	38.1	28.2	15.6	4.1	7.78	23.2	7.1	27.4	10.1	14.15	17.48	17.74	19.96	20.77	13.61	13.91	16.8029	35.2	26.9	19	4.2	11.07
KA10	Kapentagyrus marispastoris	Odaxothrissa mento	RMCA_VERMES_43432	RMCA 1973.007.P.0019(1)	Lake Volta	8.21667	-0.65	38.11	28.06	22.09	8.81	8.84	27.15	4.92	27.41	7.23	17.41	16.41	17.21	18.93	20.31	17.12	15	17.4843	38.23	25.53	19.04	10.1	10.18
KA11	Kapentagyrus sefcae	Odaxothrisssa losera	RMCA_VERMES_43433	RMCA 1977.042.P.0004	Pool Malebo	-4.1	15.25	41.38	29.93	22.6	7.47	12.18	31.47	7.01	26.84	8.35	17.83	NA	NA	NA	NA	NA	NA	17.83	47.94	30.74	27.59	8.19	14.16
KA12	Kapentagyrus sefcae	Odaxothrisssa losera	HU 781	RMCA 1977.042.P.0004	Pool Malebo	-4.1	15.25	36.7	28.48	19.8	6.36	11.78	29.06	7.18	25.84	6.06	11.93	NA	13.8	14.48	14.09	NA	NA	13.575	42.32	29.79	22.7	6.89	11.78
KA13	Kapentagyrus sefcae	Odaxothrisssa losera	HU 782	RMCA 1977.042.P.0004	Pool Malebo	-4.1	15.25	38.59	30.11	22.53	5.9	9.62	30.35	7.03	28.46	8.33	12.97	18.5	17.3	17	15.5	17	19.7	16.8529	41.93	32.21	23.83	6.2	10.65
KA14	Kapentagyrus sefcae	Odaxothrisssa losera	KV.672	RMCA 1977.042.P.0003	Pool Malebo	-4.1	15.25	38.3	28.3	21.1	5	14.8	27.9	10.4	26	8.9	NA	NA	NA	NA	NA	NA	NA	NA	44.8	31.6	25.9	7.8	11.1
KA15	Kapentagyrus sefcae	Odaxothrisssa losera	RMCA_VERMES_43434	RMCA 1977.042.P.0003	Pool Malebo	-4.1	15.25	41.4	30.7	22.1	5.7	12.3	27.7	8.4	30.9	8.2	17.2	18.1	17.9	NA	18.1	18.3	17.2	17.8	44.7	33.3	27.9	7.1	12.8
KA16	Kapentagyrus sefcae	Odaxothrisssa losera	RMCA_VERMES_43435	RMCA 1977.042.P.0003	Pool Malebo	-4.1	15.25	38.6	28	19.9	7.7	12.8	28.2	8.5	25.7	8.7	15.8	NA	17	19.2	18.2	NA	NA	17.55	44.5	28.2	28.7	10.5	15.6
KA17	Kapentagyrus sefcae	Odaxothrisssa losera	HU 783	RMCA 1977.042.P.0004	Pool Malebo	-4.1	15.25	37.1	28.6	22.3	6.3	13.1	30	10	26.3	9.4	15	18.2	16.5	17.1	17.9	17.5	NA	17.0333	45.1	31	23.2	8	13.3
KA18	Kapentagyrus sefcae	Odaxothrisssa losera	MB-A094489	RMCA 1977.042.P.0004	Pool Malebo	-4.1	15.25	37.5	28.8	21.2	5.6	11.6	30.5	8.4	29.3	8	15.2	15.8	16.2	17.4	14.7	17	18.4	16.3857	43.4	29.4	27.4	NA	11.1
KA19	Kapentagyrus sefcae	Odaxothrisssa losera	MB-A094490	RMCA 1977.042.P.0004	Pool Malebo	-4.1	15.25	38.6	28.6	23.3	6	15.3	28.7	7.9	28.2	9.8	18.6	NA	18.5	NA	NA	NA	18.3	18.4667	46.4	31.1	25.5	7.5	14.2
KA20	Kapentagyrus sefcae	Odaxothrisssa losera	UH 804	RMCA 1977.042.P.0004	Pool Malebo	-4.1	15.25	42	31.4	20.8	6.3	10	29.8	10	26	9	17	18.2	18.8	NA	NA	20	NA	18.5	50	32.7	27.4	10.5	13.6
KA28	Kapentagyrus hahni	Pellonula leonensis	HU 787	NHM 1964.10.12.27	Agorkpo Creek	6.715130	0.309700	NA	NA	NA	NA	NA	NA	NA	18.3	5	NA	NA	13.37	16.03	16.77	11.75	NA	14.48	25.3	13.05	14.3	4.2	9.91
KA29	Kapentagyrus hahni	Pellonula leonensis	RMCA_VERMES_43437	NHM 1964.10.12.24	Agorkpo Creek	6.715130	0.309700	NA	NA	NA	NA	NA	18.5	NA	20.39	5.65	NA	NA	14.11	13.15	NA	NA	NA	13.63	29.31	18.78	17.5	4.7	7.1
KA30	Kapentagyrus hahni	Pellonula leonensis	RMCA_VERMES_43438	NHM 1964.10.12.29	Agorkpo Creek	6.715130	0.309700	NA	NA	NA	NA	NA	18.5	NA	18.02	5.89	NA	NA	17.03	NA	NA	14.35	NA	15.69	24.05	14.41	16.18	NA	6.8
KA32	Kapentagyrus verbisti	Pellonula leonensis	KV.673	RMCA 2000.048.P.1121	Lambaréné	-0.7	10.21667	36.7	26.4	12.8	4	11.7	25.9	6.9	NA	9.4	17	16.6	16.7	17.7	20.2	19.1	19.3	18.0857	NA	NA	NA	NA	NA
KA33	Kapentagyrus verbisti	Pellonula leonensis	RMCA_VERMES_43439	RMCA 2000.048.P.1121	Lambaréné	-0.7	10.21667	38.1	29.4	17.1	6.5	11.7	NA	NA	NA	NA	NA	NA	NA	NA	NA	NA	NA	20.1	36	27.5	21.9	6	9.3
KA34	Kapentagyrus verbisti	Pellonula leonensis	RMCA_VERMES_43440	RMCA 2000.048.P.1121	Lambaréné	-0.7	10.21667	38.4	27.9	17.5	7	9.7	27.3	6.6	NA	8.9	NA	NA	NA	NA	NA	NA	NA	20.35	37.8	28.5	21.9	5.2	10.4
KA39	Kapentagyrus hugei	Pellonula leonensis	HU 793	RMCA 1973.005.P.0373	Lake Volta	6.66667	-0.41667	NA	NA	NA	NA	NA	NA	NA	16.4	5.2	12.3	NA	15.6	14.9	NA	NA	18.9	15.425	29.8	20.2	14.4	NA	8.6
KA40	Kapentagyrus hugei	Pellonula leonensis	HU 794	RMCA 1973.005.P.0373	Lake Volta	6.66667	-0.41667	NA	NA	NA	NA	NA	NA	NA	13.5	5.5	12.1	NA	NA	17.3	16.3	NA	NA	15.2333	26.6	19.4	11.4	NA	8.1
KA41	Kapentagyrus hugei	Pellonula leonensis	HU 795	RMCA 1973.005.P.0373	Lake Volta	6.66667	-0.41667	NA	NA	NA	NA	NA	NA	NA	18.4	4.6	16.3	NA	14.6	14.3	NA	NA	NA	15.0667	26.5	19.5	12.8	NA	7.6
KA42	Kapentagyrus hugei	Pellonula leonensis	UH 819	RMCA 1973.005.P.0373	Lake Volta	6.66667	-0.41667	27.5	21.3	9.8	3.3	8.2	20	3.5	20.4	4.3	16.4	16.7	NA	15.3	17.3	NA	NA	16.425	27.5	21.7	13.1	4.1	NA
KA43	Kapentagyrus hugei	Pellonula leonensis	UH 820	RMCA 1973.005.P.0369	Lake Volta	6.66667	-0.41667	29.5	24	9.8	5.1	8.2	21.5	4.2	20.2	7.8	NA	NA	14.9	19.3	17.5	17.3	18.3	17.46	29	22.6	14.5	3.4	8.5
KA44	Kapentagyrus hugei	Pellonula leonensis	UH 806	RMCA 1973.005.P.0369	Lake Volta	6.66667	-0.41667	27.4	23.6	9.5	4.1	7.6	21.2	3.4	18.4	4.3	14	16	14.2	17.1	NA	NA	NA	15.325	28.5	24.1	12.3	3.6	7.7
KA45	Kapentagyrus hugei	Pellonula leonensis	UH 807	RMCA 1973.005.P.0369	Lake Volta	6.66667	-0.41667	30	23.3	11.1	4.9	7	21.3	4.5	21.5	5.2	13.8	NA	NA	17.5	17.3	14.7	NA	15.825	29.9	20.4	15.7	4.8	9.3
KA46	Kapentagyrus hugei	Pellonula leonensis	UH 808	RMCA 1973.005.P.0367	Lake Volta	6.66667	-0.41667	NA	NA	6.7	4.2	NA	NA	NA	18.6	6.9	15.6	NA	14.7	NA	14.9	NA	NA	15.0667	31.6	22.4	15.4	4.7	7.7
KA47	Kapentagyrus hugei	Pellonula leonensis	UH 809	RMCA 1973.005.P.0356	Lake Volta	6.66667	-0.41667	27.9	25.1	8.9	4.9	9.2	19.6	5.2	14.5	5.8	15.4	NA	NA	18.3	18.1	17.4	15.1	16.86	27.6	25	13.4	4.8	8.8
KA48	Kapentagyrus hugei	Pellonula leonensis	UH 810	RMCA 1973.005.P.0369	Lake Volta	6.66667	-0.41667	26	23.2	11.9	3.3	10.8	19.1	3.6	12.2	5.5	NA	NA	NA	NA	NA	NA	NA	NA	26.3	20.2	13.1	NA	8.3
KA49	Kapentagyrus hugei	Pellonula leonensis	UH 811	RMCA 1973.005.P.0369	Lake Volta	6.66667	-0.41667	26.7	24	8.3	3.3	8.5	19	4.2	19.7	4.6	13.6	11.1	13.4	16	NA	NA	NA	13.525	28.6	23.4	12.3	3.9	7.9
KA50	Kapentagyrus hugei	Pellonula leonensis	MB-A094493	RMCA 1973.005.P.0369	Lake Volta	6.66667	-0.41667	28.3	23	10.5	4.7	9.6	22.4	3.3	19.5	4.6	NA	15.4	15.7	14	18.6	18.8	NA	16.5	27.5	23.6	14.5	4.1	8.4
KA51	Kapentagyrus hugei	Pellonula leonensis	MB-A094494	RMCA 1973.005.P.0356	Lake Volta	6.66667	-0.41667	26.2	24.3	9.6	3.6	7.5	NA	NA	18.3	4.1	15.9	NA	16.4	15.1	16.5	16.3	15.6	15.9667	24.5	21	15.9	4.5	7.1
KA52	Kapentagyrus hugei	Pellonula leonensis	MB-A094495	RMCA 1973.005.P.0369	Lake Volta	6.66667	-0.41667	NA	NA	NA	NA	NA	18.9	4	20.6	4.9	14.6	NA	17.4	18.1	18.4	16.2	15	16.6167	27.5	22.1	15.3	NA	9
KA53	Kapentagyrus hugei	Pellonula leonensis	MB-A094496	RMCA 1973.005.P.0369	Lake Volta	6.66667	-0.41667	28	22.8	11.4	5.3	9.1	21.2	5.4	22.9	5.9	NA	NA	NA	NA	NA	17.4	16.6	17	28.9	22.5	16.1	5	8.3
KA54	Kapentagyrus hugei	Pellonula leonensis	MB-A094497	RMCA 1973.005.P.0358	Lake Volta	6.66667	-0.41667	NA	NA	NA	NA	NA	NA	NA	20.5	6.4	NA	NA	NA	NA	NA	NA	NA	NA	30.3	21.2	17.9	4.3	8.7
KA55	Kapentagyrus hugei	Pellonula leonensis	MB-A094498	RMCA 1973.005.P.0372	Lake Volta	6.66667	-0.41667	28.2	22.2	13.9	6.6	8.8	20.5	5.4	21.9	6.2	15	17.5	NA	18.3	18.6	17.4	17.9	17.45	28	21.7	16.7	5.8	8.1
KA56	Kapentagyrus hugei	Pellonula leonensis	KV.674	RMCA 1973.005.P.0372	Lake Volta	6.66667	-0.41667	30	22.1	12.8	5	10.1	18.9	NA	19.2	4.8	NA	16.6	16	19.2	17.4	17.7	17.7	17.4333	27	21.6	14.8	4.5	7.2
KA57	Kapentagyrus hugei	Pellonula leonensis	KV.675	RMCA 1973.005.P.0372	Lake Volta	6.66667	-0.41667	28.5	22.2	10.8	NA	8.5	20.3	5.3	21.2	6	14.8	14	17.2	15.6	NA	NA	NA	15.4	27.4	20.9	14.6	NA	8.8
KA58	Kapentagyrus hugei	Pellonula leonensis	KV.676	RMCA 1973.005.P.0372	Lake Volta	6.66667	-0.41667	28.2	21.6	13.1	NA	10.1	20.3	NA	21.6	5.7	16.2	NA	15.8	NA	NA	NA	NA	16	27.4	20.6	17.5	4.3	8.6
KA59	Kapentagyrus hugei	Pellonula leonensis	KV.677	RMCA 1973.005.P.0372	Lake Volta	6.66667	-0.41667	29.2	22.9	12.8	5	8.5	NA	NA	19	6	NA	NA	NA	18.4	17.3	16.6	NA	17.4333	24.8	20.2	17	4.3	8.2
KA60	Kapentagyrus hugei	Pellonula leonensis	KV.678	RMCA 1973.005.P.0372	Lake Volta	6.66667	-0.41667	27.4	22.3	12	3.5	9.7	19.8	4.3	18.8	6.1	15.7	16.3	NA	16.9	18.1	17.2	NA	16.84	24.3	23.5	16.3	NA	7.6
KA61	Kapentagyrus hugei	Pellonula leonensis	KV.679	RMCA 1973.005.P.0371	Lake Volta	6.66667	-0.41667	NA	NA	NA	NA	NA	NA	NA	21.3	4.6	15.8	NA	NA	NA	NA	NA	NA	15.8	28.4	20.7	18.9	5.9	8.8
KA62	Kapentagyrus hugei	Pellonula leonensis	RMCA_VERMES_43441	RMCA 1973.005.P.0371	Lake Volta	6.66667	-0.41667	26.5	22	NA	3.4	8.5	17.4	4.3	21.8	5.4	15.7	16.7	15.7	14.9	15.1	16.2	15.1	15.6286	26.3	21.5	15.6	4.9	8.9
KA63	Kapentagyrus hugei	Pellonula leonensis	RMCA_VERMES_43442	RMCA 1973.005.P.0363	Lake Volta	6.66667	-0.41667	28.4	21.5	12.8	4.9	9.8	22.3	5	20	5.2	14.7	13.8	NA	NA	15.9	14.9	NA	14.825	28.5	22.9	16.2	6	9
KA64	Kapentagyrus hugei	Pellonula leonensis	RMCA_VERMES_43443	RMCA 1973.005.P.0361	Lake Volta	6.66667	-0.41667	30.9	22.7	12.4	6.3	10	22.1	NA	21.2	5.9	15.5	16.3	16.3	18.8	19.7	18.6	NA	17.5333	27.3	22.1	17.4	5	9.2
KA65	Kapentagyrus hugei	Pellonula leonensis	RMCA_VERMES_43444	RMCA 1973.005.P.0361	Lake Volta	6.66667	-0.41667	27.5	23.2	12.3	4.3	9.3	18.5	4.7	20.7	6	16.5	NA	16	16.8	17.1	15.5	16.6	16.4167	26	21	14.2	5.4	7.4
KA66	Kapentagyrus hugei	Pellonula leonensis	RMCA_VERMES_43445	RMCA 1973.005.P.0362	Lake Volta	6.66667	-0.41667	28.9	22.8	13.4	4.8	9.5	19.4	5.1	21.4	6.6	15.6	17.3	16.7	NA	16.8	NA	17.9	16.86	26.1	21.4	14.6	4.9	8
KA67	Kapentagyrus hugei	Pellonula leonensis	RMCA_VERMES_43446	RMCA 1973.005.P.0368	Lake Volta	6.66667	-0.41667	26.8	21.7	11.9	3.9	8.9	21.3	4.9	19.6	5.6	16.2	15.1	17.3	17.4	14.9	17.3	17.4	16.5143	27.1	20.4	16.3	5.2	9.4
KA68	Kapentagyrus hugei	Pellonula leonensis	RMCA_VERMES_43447	RMCA 1973.005.P.0365	Lake Volta	6.66667	-0.41667	29.6	23.9	11.2	4.1	9.2	21.4	5	22.2	4.9	15.5	16.1	15.9	17.6	18.8	16.2	17.3	16.7714	30.8	22	15.6	3.8	9.4
KA69	Kapentagyrus chochamandai	Microthrissa moeruensis	MB-A094499	RMCA 1994.019.P.2078	Kashilu	-9.43	28.72	22.08	18.31	12.52	6.95	5.55	19.35	3.82	21.07	4.54	17.42	14.7	14.81	14.96	15.92	14	16.5	15.4729	27.98	21.13	16.34	8.07	7.95
KA70	Kapentagyrus chochamandai	Microthrissa moeruensis	MB-A094500	RMCA 1994.019.P.2080	Kashilu	-9.43	28.72	25.54	16.84	13.12	6.6	4.95	21	4.58	21.64	4.61	14.6	15.4	16.73	17.84	17.12	15.6	NA	16.215	28.86	19.63	17.53	8.37	9.22
KA71	Kapentagyrus chochamandai	Microthrissa moeruensis	HU 796	RMCA 1993.145-0611	Lake Mweru	-9.43333	28.71667	23.83	17.31	12.74	6.45	6.04	19.68	5.61	21.82	5.61	14.81	NA	15.81	13.45	13.4	20.16	22.48	16.685	NA	19.72	16.79	6.3	8.94
KA72	Kapentagyrus chochamandai	Microthrissa moeruensis	KV.680	RMCA 1993.145-0611	Lake Mweru	-9.43333	28.71667	23.41	18.89	14.92	6	4.95	17.66	4.75	20.9	8.9	18	16.1	17.3	16.8	17.6	17.4	15.3	16.9286	30.16	21.11	16.27	7.44	6.19
KA73	Kapentagyrus chochamandai	Microthrissa moeruensis	RMCA_VERMES_43448	RMCA 1993.145-0620	Lake Mweru	-9.43333	28.71667	25.1	19.4	11.1	6.22	6.41	20.35	6.55	19.36	5.87	13.46	13.17	16.06	16.67	15.55	15.43	16.09	15.2043	29.16	22.6	13.77	7.12	6.63
KA74	Kapentagyrus chochamandai	Microthrissa moeruensis	RMCA_VERMES_43449	RMCA 1994.019.P.2064	Lake Mweru	-9.43333	28.71667	24.13	17.56	12.14	5.81	5.92	23.9	4.36	17.23	4.8	15.12	13.1	NA	NA	NA	NA	NA	14.11	27.87	21.93	16.67	6.58	5.38
KA75	Kapentagyrus chochamandai	Microthrissa moeruensis	UH 812	RMCA 1993.145-0614	Lake Mweru	-9.43333	28.71667	22.01	17.78	12.03	5.24	6.08	18.82	6.31	NA	6.56	NA	NA	NA	NA	NA	NA	NA	NA	33.55	22.29	17.05	5.73	6.44
KA76	Kapentagyrus chochamandai	Potamothrissa acutirostris	UH 813	NHM 1920.5.26.3-12	Lake Mweru	-9.43333	28.71667	22.7	18	11	5.5	NA	16.1	5	NA	NA	NA	NA	NA	NA	NA	NA	NA	17.725	23.6	18.5	14.5	6.1	7.2
KA77	Kapentagyrus boegeri	Microthrissa congica	RMCA_VERMES_43450	NHM 1976.12.20.42-77	Lualaba River	-4.781850	26.884137	NA	NA	NA	NA	NA	23.51	5.78	22.23	5.48	NA	NA	NA	NA	NA	NA	NA	16.775	23.34	15.08	16.18	7.05	7.3
KA78	Kapentagyrus boegeri	Microthrissa congica	RMCA_VERMES_43451	NHM 1976.12.20.42-77	Lualaba River	-4.781850	26.884137	29.61	24.06	10.95	6.08	7.31	22.95	3.87	21.02	5.29	NA	NA	14.36	15.11	15.88	16.87	16.12	15.668	25.5	21.56	16.76	6.92	5.95
KA79	Kapentagyrus boegeri	Microthrissa congica	UH 814	NHM 1976.12.20.42-77	Lualaba River	-4.781850	26.884137	22.5	16	11.5	3.6	8.04	25	NA	NA	3.4	NA	13.7	NA	13.3	13.8	NA	NA	13.6	24.2	19.3	16.3	4.6	NA
KA80	Kapentagyrus bisthoveni	Microthrissa congica	MB-A094501	RMCA P.7826	Poko	3.15	26.88333	26.4	17.9	17	5.2	5.9	20.89	5.52	21.6	4.66	15.76	NA	16.78	18.05	17.95	16.57	16.58	16.9483	25.61	20.59	17.07	7.42	5.53
KA81	Kapentagyrus bisthoveni	Microthrissa congica	KV.681	RMCA P.7826	Poko	3.15	26.88333	26.7	14.7	18.5	5.8	NA	16.84	5.19	20.23	6.59	12.68	NA	NA	NA	NA	15.52	15.08	14.4267	26.7	14	17.9	NA	9
KA82	Kapentagyrus bisthoveni	Microthrissa congica	RMCA_VERMES_43452	RMCA P.70520	Mobi River	0.4	25.4333	25.78	18.45	16.12	7.02	5.88	20.81	6.72	22.12	6.08	12.02	16	13.1	15.3	15.3	NA	NA	14.344	27.59	19.2	19.6	7.32	8.14
KA83	Kapentagyrus bisthoveni	Microthrissa congica	RMCA_VERMES_43453	RMCA P.98130	Manyanga	-4.9	14.38333	20.42	17.85	13.44	3.54	3.96	19.03	5.63	NA	NA	14.21	16.07	NA	NA	NA	NA	NA	15.14	NA	NA	NA	NA	NA
KA85	Kapentagyrus rochetteae	Microthrissa royauxi	RMCA_VERMES_43454	RMCA 88001.P.0416	Pool Malebo	-4.33	15.38333	23.24	17.38	14.57	6.9	6.81	20.56	5	18.32	5.42	11.84	12.08	12.59	11.58	12.43	13.14	12.95	12.3729	27.97	19.39	20.27	6.7	7.95
KA86	Kapentagyrus rochetteae	Microthrissa royauxi	RMCA_VERMES_43455	RMCA 73022.P.0122	Pool Malebo	-4.1	15.25	27.76	17.22	16.28	7.83	6.79	21.55	6	17.59	4.29	12.97	NA	11.9	13.2	10.6	14.35	15.09	13.0183	29.85	18.74	18.53	8.38	8.86
KA87	Kapentagyrus rochetteae	Microthrissa royauxi	RMCA_VERMES_43456	RMCA 73022.P.0121	Pool Malebo	-4.1	15.25	24.05	18.52	15.71	6.91	5.29	23.3	5.83	19.4	5.89	11.27	10	14.2	NA	NA	NA	NA	11.8233	27.17	18.9	18.67	6.17	7.23
KA88	Kapentagyrus rochetteae	Microthrissa royauxi	HU 798	RMCA 73022.P.0129	Pool Malebo	-4.1	15.25	27.79	20.28	16.3	5.6	7.4	23.48	5.78	19.3	6.5	13.9	10.6	11	11.7	14.3	13.1	NA	12.4333	25.14	18.13	18.35	7.9	6.87
KA89	Kapentagyrus rochetteae	Microthrissa royauxi	HU 799	RMCA 73022.P.0123	Pool Malebo	-4.1	15.25	21.64	16.78	13.59	5.97	6.99	19.04	5.56	15.15	5.99	NA	NA	13.04	14.05	10.83	NA	NA	12.64	27.14	18.62	19.87	4.9	7.73
KA90	Kapentagyrus rochetteae	Microthrissa royauxi	KV.682	RMCA 73022.P.0131	Pool Malebo	-4.1	15.25	25.55	17.45	16.27	5.84	7.05	16.32	4.11	19.8	5.14	11.89	NA	15.42	13.45	13.19	12.61	13.16	13.2867	27.64	18.46	21.2	4.68	6.47
KA91	Kapentagyrus rochetteae	Microthrissa royauxi	KV.683	RMCA 73022.P.0131	Pool Malebo	-4.1	15.25	23	16.4	18.08	7.14	6.71	21.38	4.91	17.53	4.81	11.1	11.9	9.31	6.89	9.35	NA	NA	9.71	28.17	17.18	19.9	8.22	6.5
KA92	Kapentagyrus rochetteae	Microthrissa royauxi	MB-A094502	RMCA 88001.P.0417	Pool Malebo	-4.33	15.38333	24.27	16.48	14.06	5.74	7.05	18.45	4.81	16.29	5.05	12.84	11.5	10.68	10.37	11.42	NA	NA	11.362	28.09	16.77	19.6	8.29	6.38
KA93	Kapentagyrus rochetteae	Microthrissa royauxi	UH 815	RMCA 73022.P.0127	Pool Malebo	-4.1	15.25	20.31	15.22	13.64	5.05	7.47	21.58	3.71	21.31	5.32	11.68	NA	11.29	11.89	11.33	13.25	13.5	12.1567	28.32	17.93	17.04	6.41	8.8
KA96	Kapentagyrus parisellei	Nannothrissa parva	RMCA_VERMES_43457	RMCA P.93619	Lake Tumba	-0.61667	17.81667	22.22	17.3	12.38	7.5	4.84	22.1	4.94	20.88	4.75	14	13.8	15.1	13.4	15.2	15.4	NA	14.4833	25.28	17.63	18.36	7.46	5.4
KA97	Kapentagyrus parisellei	Nannothrissa parva	RMCA_VERMES_43458	RMCA P.93617	Lake Tumba	-0.61667	17.81667	18.62	14.55	10.63	6.13	7.28	19.29	4.1	18.99	5.21	13.93	NA	NA	NA	NA	NA	NA	13.93	24.4	16.37	17.79	7.43	9.35
KA98	Kapentagyrus parisellei	Nannothrissa parva	RMCA_VERMES_43459	RMCA P.93618	Lake Tumba	-0.61667	17.81667	19.74	16.47	13.5	7.28	6.09	22.15	5.63	19.05	4.25	14.4	13.7	14	NA	NA	14.5	15.1	14.34	22.22	18.36	16.61	5.08	7.52
KA99	Kapentagyrus parisellei	Nannothrissa parva	KV.684	RMCA P.93618	Lake Tumba	-0.61667	17.81667	18.21	18.26	10.47	7.52	3.55	20.79	4.46	16.15	5.13	12.52	12.64	12.89	12.76	13.14	16.34	16.73	13.86	23.5	14.19	16.4	5.75	8.05
KA100	Kapentagyrus parisellei	Nannothrissa parva	KV.685	RMCA P.100648	Lake Tumba	-0.61667	17.81667	21.1	17.9	NA	NA	4.9	21.6	3.5	19	4.9	15.1	NA	14.7	15	14.4	15.4	NA	14.92	23.6	17.7	NA	5.5	NA
KA101	Kapentagyrus parisellei	Nannothrissa parva	MB-A094504	RMCA P.100647	Lake Tumba	-0.61667	17.81667	21.2	17	10.4	4.5	NA	21.5	6	17.3	5.8	12	NA	12.4	NA	13.4	10.8	13.2	12.36	24.3	NA	NA	NA	NA
KA102	Kapentagyrus parisellei	Nannothrissa parva	UH 817	RMCA P.100655	Lake Tumba	-0.61667	17.81667	19.7	16.8	12.8	6.5	6	19	4.7	23.2	5.4	NA	NA	15.3	14.5	14.9	NA	NA	14.9	26.2	15.7	17	4	8.2
KA103	Kapentagyrus parisellei	Nannothrissa parva	HU 800	RMCA P.100646	Lake Tumba	-0.61667	17.81667	20.5	15.3	11.2	4.2	7.8	23	4	17.4	5.5	12.2	NA	NA	14.6	14.1	13.3	NA	13.55	25.4	17.5	16.5	4.3	8.3
KA104	Kapentagyrus parisellei	Nannothrissa parva	HU 801	RMCA P.100652	Lake Tumba	-0.61667	17.81667	18	13.5	13.5	5.9	NA	19	4.5	NA	NA	NA	NA	NA	NA	NA	NA	NA	NA	22.8	18	16.7	5.5	6.1
KA105	Kapentagyrus parisellei	Nannothrissa parva	HU 802	RMCA P.100652	Lake Tumba	-0.61667	17.81667	20.1	17	11.3	4.6	7.5	21.3	5.3	19.1	3.6	15.3	NA	12.5	14	15.9	13.4	16.1	14.5333	24.8	17	16.6	3.7	7.7
Footnotes: DA - dorsal anchor, DB - dorsal bar, VA - ventral anchor, VB - ventral bar, H - marginal hook

## Sheet: MCO
Specimen ID	Parasite species	Host species	Accession number	Symbiotype/Parasymbiotype	Locality	Copulatory tube length	Accessory piece length
KA1	Kapentagyrus voreli	Odaxothrisssa ansorgii	RMCA_VERMES_43430	RMCA A0-048-P-1260	Lake Nguene	28.96	35.07
KA2	Kapentagyrus voreli	Odaxothrisssa ansorgii	RMCA_VERMES_43431	RMCA A1-070-P-0266	Aboun, Noya River	37.9	42.62
KA7	Kapentagyrus voreli	Odaxothrisssa ansorgii	HU 779	RMCA A0-048-P-1252	Lake Nguene	28.96	36.21
KA3	Kapentagyrus voreli	Odaxothrisssa ansorgii	KV.670	RMCA A0-048-P-1255	Lake Nguene	36	37.22
KA4	Kapentagyrus voreli	Odaxothrisssa ansorgii	KV.671	RMCA A0-048-P-1255	Lake Nguene	33.46	36.59
KA8	Kapentagyrus voreli	Odaxothrisssa ansorgii	HU 780	RMCA A0-048-P-1252	Lake Nguene	NA	37.94
KA9	Kapentagyrus voreli	Odaxothrisssa ansorgii	MB-A094488	RMCA A0-048-P-1256	Lake Nguene	40.83	41.23
KA10	Kapentagyrus marispastoris	Odaxothrissa mento	RMCA_VERMES_43432	RMCA 1973.007.P.0019(1)	Lake Volta	42.17	45.39
KA21	Kapentagyrus sefcae	Odaxothrisssa losera	RMCA_VERMES_43436	RMCA 1977.042.P.0004	Pool Malebo	43.47	41.66
KA11	Kapentagyrus sefcae	Odaxothrisssa losera	RMCA_VERMES_43433	RMCA 1977.042.P.0004	Pool Malebo	NA	42.98
KA22	Kapentagyrus sefcae	Odaxothrisssa losera	HU 784	RMCA 1977.042.P.0004	Pool Malebo	40.27	37.79
KA23	Kapentagyrus sefcae	Odaxothrisssa losera	HU 785	RMCA 1977.042.P.0004	Pool Malebo	39.91	NA
KA14	Kapentagyrus sefcae	Odaxothrisssa losera	KV.672	RMCA 1977.042.P.0003	Pool Malebo	39.6	46
KA15	Kapentagyrus sefcae	Odaxothrisssa losera	RMCA_VERMES_43434	RMCA 1977.042.P.0003	Pool Malebo	44.5	46.9
KA16	Kapentagyrus sefcae	Odaxothrisssa losera	RMCA_VERMES_43435	RMCA 1977.042.P.0003	Pool Malebo	38.9	47.8
KA24	Kapentagyrus sefcae	Odaxothrisssa losera	HU 786	RMCA 1977.042.P.0004	Pool Malebo	40	45.8
KA25	Kapentagyrus sefcae	Odaxothrisssa losera	MB-A094491	RMCA 1977.042.P.0004	Pool Malebo	35.5	48.5
KA26	Kapentagyrus sefcae	Odaxothrisssa losera	MB-A094492	RMCA 1977.042.P.0004	Pool Malebo	42.3	44.6
KA27	Kapentagyrus sefcae	Odaxothrisssa losera	UH 805	RMCA 1977.042.P.0004	Pool Malebo	42	46.1
KA33	Kapentagyrus verbisti	Pellonula leonensis	RMCA_VERMES_43439	RMCA 2000.048.P.1121	Lambaréné	37.6	38.4
KA34	Kapentagyrus verbisti	Pellonula leonensis	RMCA_VERMES_43440	RMCA 2000.048.P.1121	Lambaréné	35.2	36.6
KA31	Kapentagyrus verbisti	Pellonula leonensis	HU 788	RMCA 2000.048.P.1120	Lambaréné	37.2	47.8
KA39	Kapentagyrus hugei	Pellonula leonensis	HU 793	RMCA 1973.005.P.0373	Lake Volta	26.5	27.4
KA42	Kapentagyrus hugei	Pellonula leonensis	UH 819	RMCA 1973.005.P.0373	Lake Volta	27	24.3
KA43	Kapentagyrus hugei	Pellonula leonensis	UH 820	RMCA 1973.005.P.0369	Lake Volta	28.8	31.3
KA44	Kapentagyrus hugei	Pellonula leonensis	UH 806	RMCA 1973.005.P.0369	Lake Volta	27.8	33.9
KA45	Kapentagyrus hugei	Pellonula leonensis	UH 807	RMCA 1973.005.P.0369	Lake Volta	28.3	30.8
KA47	Kapentagyrus hugei	Pellonula leonensis	UH 809	RMCA 1973.005.P.0356	Lake Volta	26.3	NA
KA48	Kapentagyrus hugei	Pellonula leonensis	UH 810	RMCA 1973.005.P.0369	Lake Volta	23.5	22.4
KA49	Kapentagyrus hugei	Pellonula leonensis	UH 811	RMCA 1973.005.P.0369	Lake Volta	28	34
KA50	Kapentagyrus hugei	Pellonula leonensis	MB-A094493	RMCA 1973.005.P.0369	Lake Volta	31.2	26
KA51	Kapentagyrus hugei	Pellonula leonensis	MB-A094494	RMCA 1973.005.P.0356	Lake Volta	29.4	28.3
KA52	Kapentagyrus hugei	Pellonula leonensis	MB-A094495	RMCA 1973.005.P.0369	Lake Volta	30.3	32.7
KA35	Kapentagyrus hugei	Pellonula leonensis	HU 789	RMCA 1973.005.P.0367	Lake Volta	29	31.4
KA55	Kapentagyrus hugei	Pellonula leonensis	MB-A094498	RMCA 1973.005.P.0372	Lake Volta	NA	31.4
KA58	Kapentagyrus hugei	Pellonula leonensis	KV.676	RMCA 1973.005.P.0372	Lake Volta	NA	30.5
KA59	Kapentagyrus hugei	Pellonula leonensis	KV.677	RMCA 1973.005.P.0372	Lake Volta	27.5	NA
KA36	Kapentagyrus hugei	Pellonula leonensis	HU 790	RMCA 1973.005.P.0372	Lake Volta	30.4	27
KA60	Kapentagyrus hugei	Pellonula leonensis	KV.678	RMCA 1973.005.P.0372	Lake Volta	30	31
KA61	Kapentagyrus hugei	Pellonula leonensis	KV.679	RMCA 1973.005.P.0371	Lake Volta	25.8	32.1
KA63	Kapentagyrus hugei	Pellonula leonensis	RMCA_VERMES_43442	RMCA 1973.005.P.0363	Lake Volta	28.1	28.1
KA37	Kapentagyrus hugei	Pellonula leonensis	HU 791	RMCA 1973.005.P.0366	Lake Volta	24	24.3
KA65	Kapentagyrus hugei	Pellonula leonensis	RMCA_VERMES_43444	RMCA 1973.005.P.0361	Lake Volta	29	24.2
KA66	Kapentagyrus hugei	Pellonula leonensis	RMCA_VERMES_43445	RMCA 1973.005.P.0362	Lake Volta	25.9	28.4
KA67	Kapentagyrus hugei	Pellonula leonensis	RMCA_VERMES_43446	RMCA 1973.005.P.0368	Lake Volta	24.7	31
KA68	Kapentagyrus hugei	Pellonula leonensis	RMCA_VERMES_43447	RMCA 1973.005.P.0365	Lake Volta	31.4	22.6
KA69	Kapentagyrus chochamandai	Microthrissa moeruensis	MB-A094499	RMCA 1994.019.P.2078	Kashilu	33	28.8
KA70	Kapentagyrus chochamandai	Microthrissa moeruensis	MB-A094500	RMCA 1994.019.P.2080	Kashilu	28.5	33.9
KA71	Kapentagyrus chochamandai	Microthrissa moeruensis	HU 796	RMCA 1993.145-0611	Lake Mweru	24.95	32.59
KA72	Kapentagyrus chochamandai	Microthrissa moeruensis	KV.680	RMCA 1993.145-0611	Lake Mweru	26.72	28.5
KA73	Kapentagyrus chochamandai	Microthrissa moeruensis	RMCA_VERMES_43448	RMCA 1993.145-0620	Lake Mweru	29.68	34.18
KA74	Kapentagyrus chochamandai	Microthrissa moeruensis	RMCA_VERMES_43449	RMCA 1994.019.P.2064	Lake Mweru	25.69	NA
KA75	Kapentagyrus chochamandai	Microthrissa moeruensis	UH 812	RMCA 1993.145-0614	Lake Mweru	30.64	34.94
KA76	Kapentagyrus chochamandai	Potamothrissa acutirostris	UH 813	NHM 1920.5.26.3-12	Lake Mweru	32.7	35.35
KA77	Kapentagyrus boegeri	Microthrissa congica	RMCA_VERMES_43450	NHM 1976.12.20.42-77	Lualaba River	41.3	41.9
KA78	Kapentagyrus boegeri	Microthrissa congica	RMCA_VERMES_43451	NHM 1976.12.20.42-77	Lualaba River	24.4	NA
KA79	Kapentagyrus boegeri	Microthrissa congica	UH 814	NHM 1976.12.20.42-77	Lualaba River	20.64	22.8
KA80	Kapentagyrus bisthoveni	Microthrissa congica	MB-A094501	RMCA P.7826	Poko	23	26.6
KA81	Kapentagyrus bisthoveni	Microthrissa congica	KV.681	RMCA P.7826	Poko	36.2	31.3
KA82	Kapentagyrus bisthoveni	Microthrissa congica	RMCA_VERMES_43452	RMCA P.70520	Mobi River	35	43.21
KA84	Kapentagyrus bisthoveni	Microthrissa congica	HU 797	RMCA P.98134	Manyanga	33.01	38.3
KA85	Kapentagyrus rochetteae	Microthrissa royauxi	RMCA_VERMES_43454	RMCA 88001.P.0416	Pool Malebo	38.3	38.7
KA86	Kapentagyrus rochetteae	Microthrissa royauxi	RMCA_VERMES_43455	RMCA 73022.P.0122	Pool Malebo	34.72	38.37
KA87	Kapentagyrus rochetteae	Microthrissa royauxi	RMCA_VERMES_43456	RMCA 73022.P.0121	Pool Malebo	27.4	34.78
KA88	Kapentagyrus rochetteae	Microthrissa royauxi	HU 798	RMCA 73022.P.0129	Pool Malebo	31.87	38.27
KA89	Kapentagyrus rochetteae	Microthrissa royauxi	HU 799	RMCA 73022.P.0123	Pool Malebo	31.98	34.95
KA90	Kapentagyrus rochetteae	Microthrissa royauxi	KV.682	RMCA 73022.P.0131	Pool Malebo	34.72	35.2
KA94	Kapentagyrus rochetteae	Microthrissa royauxi	MB-A094503	RMCA 73022.P.0127	Pool Malebo	33.6	32.83
KA91	Kapentagyrus rochetteae	Microthrissa royauxi	KV.683	RMCA 73022.P.0131	Pool Malebo	31.39	36.52
KA95	Kapentagyrus rochetteae	Microthrissa royauxi	UH 816	RMCA 88001.P.0417	Pool Malebo	31.28	34.11
KA92	Kapentagyrus rochetteae	Microthrissa royauxi	MB-A094502	RMCA 88001.P.0417	Pool Malebo	29.85	34.9
KA93	Kapentagyrus rochetteae	Microthrissa royauxi	UH 815	RMCA 73022.P.0127	Pool Malebo	34.43	38.17
KA106	Kapentagyrus parisellei	Nannothrissa parva	UH 818	RMCA P.93619	Lake Tumba	29.17	35.01
KA96	Kapentagyrus parisellei	Nannothrissa parva	RMCA_VERMES_43457	RMCA P.93619	Lake Tumba	29.7	36.1
KA97	Kapentagyrus parisellei	Nannothrissa parva	RMCA_VERMES_43458	RMCA P.93617	Lake Tumba	28.2	31.8
KA98	Kapentagyrus parisellei	Nannothrissa parva	RMCA_VERMES_43459	RMCA P.93618	Lake Tumba	36.88	35.94
KA99	Kapentagyrus parisellei	Nannothrissa parva	KV.684	RMCA P.93618	Lake Tumba	29.5	35.8
KA100	Kapentagyrus parisellei	Nannothrissa parva	KV.685	RMCA P.100648	Lake Tumba	31.2	36.2
KA107	Kapentagyrus parisellei	Nannothrissa parva	MB-A094506	RMCA P.100649	Lake Tumba	36.3	40.9
KA102	Kapentagyrus parisellei	Nannothrissa parva	UH 817	RMCA P.100655	Lake Tumba	30.8	35.5
KA103	Kapentagyrus parisellei	Nannothrissa parva	HU 800	RMCA P.100646	Lake Tumba	32.8	36.7
KA104	Kapentagyrus parisellei	Nannothrissa parva	HU 801	RMCA P.100652	Lake Tumba	34.4	35.1
KA105	Kapentagyrus parisellei	Nannothrissa parva	HU 802	RMCA P.100652	Lake Tumba	30.1	45.4
